# Supplementary material for: Antibacterial Properties of an Experimental Dental Resin Loaded with Gold Nanoshells for Photothermal Therapy Applications
Source: J Funct Biomater. 2024 Apr 11;15(4):100. doi: 10.3390/jfb15040100 (PMC11051398; doi:10.3390/jfb15040100)
Supplement: Supplementary file 1 [file jfb-15-00100-s001.zip]

Archive with 1 entries (1 files):
- jfb-2937175-supplementary.pdf
